# Supplementary material for: An exploratory study of illegal gamblers in Hong Kong
Source: Asian J Gambl Issues Public Health. 2017 Dec 2;7(1):9. doi: 10.1186/s40405-017-0030-7 (PMC5712323; doi:10.1186/s40405-017-0030-7)
Supplement: Supplementary file 1 — Additional file 1. Survey questionnaire. [file 40405_2017_30_MOESM1_ESM.xlsx]

## Sheet: Screening
					Project Inception Symphony project no.: 15-029596-01
																							FW code:
被訪者姓名：													先生/ 小姐/ 女士		聯絡電話：																			Respondent Name:													Mr./ Mrs./ Miss		Contact no.:
訪問員姓名：															訪問員編號：																			Interviewer Name:															Interviewer ID:
訪問日期：											開始時間：						：					結束時間：						：						Interview Date:											Start time
MP3 file record:																																		MP3 file record:
	MP3 No.										File No.										FW code														MP3 No.										File No.
Incentive record:																																		Incentive record:
	Amount:									Resp. signature:											Location:														Amount:									Resp. signature:
		$																			Supervisor:															$
	For FW supervisor/ QC:								Quota:										Edit:																For FW supervisor/ QC:								Quota:
									Observe:										Content:																								Observe:
	訪問員保證：				我在此保證，本問卷所填寫各項內容，皆由我依照作業程序規定完成，絕對真實無欺。																														Interviewer's				Hereby I certify that the information provided in the questionnaire adheres to the Company's rules.
					若有任何作假現象，全部問卷作廢，並須彌償公司所有的損失和損害。																														agreement:				If fraud was found, all questionnaires shall be discarded and I shall be responsible for all losses
																																							and destruction caused to the Company.
														訪問員編號：																																		Interviewer's no.:
														訪問員簽名：																																		Interviewer's signature:
配額																																		配額
	性別 (S1)															居住地區 (S5)																			性別 (S1)
	男					(S1=1)		60%		(N=300)			1			香港島							(S5=1)			(N=100)			1						Male					(S1=1)				55-60%			1
	女					(S1=2)		40%		(N=200)			2			九龍							(S5=2)			(N=150)			2						Female					(S1=2)				40-45%			2
																新界 / 離島							(S5=3)			(N=250)			3
	年齡 (S3)															Booster (A2 & A2b)																			年齡 (S3)
		Age 15-17				(S3=2)				(N=5)			1			Participated in illegal gambling in P12M													1							TBC											1
		Age 18-20				(S3=3)				(N=50)			2			A2=13			OR					(Up to N=100)																							2
		Age 21-29				(S3=4)				(N=50)			3			A2b = Any code 1]																															3
		Age 30-39				(S3=5)				(N=64)			4
		Age 40-49				(S3=6)				(N=102)			5
		Age 50-59				(S3=7/8)				(N=110)			6
		Age 60 or +				(S3=9)				(N=119)			7
Note:		There is no interlock between quotas on age, gender																																Note:		There is no interlock between quotas on age, gender
Introduction																																		Introduction
早晨/午安、你好，我叫 ________，係益普索(Ipsos)市場研究公司嘅訪問員。																																		Hello, I am ____ working for Ipsos Hong Kong, an independent market research company. We are conducting some research about gambling activities in Hong Kong. The survey is for research purposes only and will not be used for any sales or promotion. The answers you give will be held anonymously and any comments you make will not be attributed to you.
我哋係一間獨立嘅市場研究公司，而家做緊一個有關賭博活動嘅研究，希望透過訪問去收集你嘅寶貴意見。
請你放心，所有收集到嘅資料只會用作綜合分析用途，內容喺會絕對保密，
絕對唔涉及任何產品或者服務嘅推銷。
調查時間大約20分鐘。																																		Would you be able to spend 20 minutes to answer a few questions?
多謝你嘅參與。今次訪問過程有可能會被錄音嘅，以用作品質監控。多謝你幫忙。																																		We appreciate your interest in our survey. Please note the interview will be recorded for QC purpose. Thanks for your help.
Section S: Screening																																		Section S: Screening
[問所有人]																																		[ASK ALL]
S1			記錄性別：																															S1			Record Gender:
(單選)						男													1			檢查配額			N=300									(SC)						Male
						女													2			檢查配額			N=200															Female
[問所有人]																																		[ASK ALL]
S2			你係唔係香港居民？																															S2			Are you a Hong Kong resident?
(單選)						係													1			繼續訪問												(SC)						Yes
						唔係													2			終止訪問																		No
[問所有人]																																		[ASK ALL]
S3			請問你今年幾多歲？																															S3			What is your age?
(單選)			[LOGIC: ACTUAL AGE CANNOT BE 99]																															(SC)
						記錄實際年齡：										歲		或		拒絕回答				99																Record actual age:
			[訪問員注意：如果被訪者拒絕透露實際年齡，請讀出以下年齡組別]																																		[Interviewer note: read out age range if respondent refused to tell actual age]
						15 歲以下													1			終止訪問																		Below 15
						15-17 歲													2		N=5																			15-17
						18-20 歲													3		N=50																			18-20
						21-29 歲													4		N=50																			21-29
						30-39 歲													5		N=64																			30-39
						40-49 歲													6		N=102																			40-49
						50-54 歲													7		N=110																			50-54
						55-59 歲													8																					55-59
						60 歲或以上													9		N=119																			60 or above
						拒絕回答			(不提示)										99			終止訪問																		Refused			(Do not prompt)
[問所有人]					[訪問員：展示螢幕]																													[ASK ALL]			[INT: SHOW SCREEN]
S4			請問你或者你屋企人有冇喺以下行業做緊嘢呢？																															S4			Do you or any member of your household work in any of the following?
(複選)																																		(MC)
						政府													1			繼續訪問																		Government
						公共關係 / 廣告業													2																					Advertising / PR agency
						市場調查													3			終止訪問																		Market research company
						傳播媒介													4																					Mass media
						香港或澳門博彩行業													5																					Gambling industry in HK or Macau
						銀行													6			繼續訪問																		Banking
						以上皆無			(不提示)										98																					None of the above					(Do not prompt)
[問所有人]					[訪問員: 展示螢幕]																													[ASK ALL]			[INT: SHOW SCREEN]
S5			請選擇你所居住嘅地區。																															S5			In which of the following districts do you currently live?
(單選)																						檢查配額												(SC)
						香港島													1			N=100																		Hong Kong Island
						九龍													2			N=150																		Kowloon
						新界 / 離島													3			N=250																		New Territories/ Island
						拒絕回答			(不提示)										99			終止訪問																		Refused			(DO NOT PROMPT)
Attitude and behaviors - I																																		Attitude and behaviors - I
			訪問員讀出：跟住我地會問一啲有關你對賭博活動嘅意見或態度嘅問題，																																		[INT READ OUT: IN THE FOLLOWING SECTIONS, WE WANT TO UNDERSTAND YOUR ATTIRUBE AND HABIT ON GAMBLING. PLEASE COMPLETE THE QUESTIONS AND PRESS SUBMIT. FEEL FREE TO LET US KNOW IF YOU NEED ANY ASSISTANCE
							你可以自行作答，完成每題後請禁下面嘅"下一頁"。
							如果有需要，我地可以讀出問題同答案，方便你作答。
			[訪問員注意: 將平版電腦交給被訪者，如有需要，可讀出問題及答案]
[問所有人]				[被訪者自己回答]																														[ASK ALL]				[SELF ADMNISTER]
A1			請問你在過去12個月內有沒有曾經作出下列的行為？																															A1			Have you participated in any of these activities in past 12 months?
			可選擇多個答案。																																		Please select all activities you have participated.
(複選)			[PROG: RANDOMISE ORDER]																															(MC)			[PROG: RANDOMISE ORDER]
																											A1b 在過去十二個月進行過
																											(複選)
	a.	( )		亂過馬路																								1							a.	( )		Jaywalking
	b.	( )		吸煙																								2							b.	( )		Smoking
	c.	( )		乘搭公共交通工具 (如：巴士 / 的士 / 小巴) 時未有佩戴安全帶																								3							c.	( )		Travelling by public transportation (e.g. bus/ taxi/ mini bus) without using provided seat-belt
	d.	( )		在工餘時間飲醉酒																								4							d.	( )		Inebriation outside work
	e.	( )		插隊																								5							e.	( )		Queue jumping
	f.	( )		到夜總會 / 夜店																								6							f.	( )		Clubbing
	g.	( )		賭博																								7							g.	( )		Gambling
				以上皆無																								99										None of the above
																										終止訪問如果 A1≠7
[問所有人]				[被訪者自己回答]																														[ASK ALL]				[SELF ADMNISTER]
A2			請問你在過去12個月內參與過下列哪些賭博活動呢？																															A2			Which of the following gambling activities have you participated in over the past 12 months
(複選)			可選擇多個答案。																															(MC)			[PROG: RANDOMISE ORDER]
			[PROG: RANDOMISE ORDER]																										Internal ref.
					賽馬活動																																		Horse racing
			( )		d.	在沙田或跑馬地馬場內投注賽馬																			4				Legal								( )		d.	Horse racing at either Shatin or Happy Valley racecourses
			( )		e.	在澳門賽馬會投注賽馬																			5				Legal								( )		e.	Horse racing at the Macau Jockey Club
			( )		f.	在香港賽馬會的場外投注站投注賽馬																			6				Legal								( )		f.	Horse racing in HKJC off course betting branches
			( )		g.	向香港賽馬會 / 澳門賽馬會以外的途徑投注賽馬																			7				Illegal								( )		g.	Horse racing other than through HKJC or in Macau Jockey Club
					體育賽事																																		Sports
			( )		h.	向香港賽馬會 / 澳門賽馬會投注足球賽事																			8				Legal								( )		h.	Football matches at HKJC/ Macau Jockey Club
			( )		i.	向香港賽馬會 / 澳門賽馬會以外途徑投注足球賽事																			9				Illegal								( )		i.	Football matches other than through HKJC/ Macau Jockey Club
			( )		j.	投注足球以外的體育賽事																			10				Illegal								( )		j.	Gambling on sports events other than football
					六合彩																																		Mark Six
			( )		k.	向香港賽馬會投注六合彩																			11				Legal								( )		k.	Mark Six lottery at HKJC
					賭場																																		Casinos
			( )		l.	在澳門賭場 / 角子機 (老虎機) 娛樂場賭錢																			12				Legal								( )		l.	Macau casinos/ Macau slot lounges
			( )		m.	在香港地下賭場賭博 (如：撲克牌 / 骰子等)																			13				Illegal								( )		m.	Hong Kong underground casinos (cards/dice etc.)
			( )		n.	在海外賭場賭博 (如：新加坡 / 拉斯維加斯 / 菲律賓)																			14				Legal								( )		n.	Casinos abroad (Singapore/Vegas/Philippines)
			( )		o.	在遊輪上的賭場賭博																			15				Legal								( )		o.	Casinos on cruise ships
					互聯網																																		Online
			( )		p.	經香港賽馬會網站投注																			16				Legal								( )		p.	Gambling online via HKJC website
			( )		q.	經香港賽馬會以外的網站投注																			17				Illegal								( )		q.	Gambling online other than through HKJC website
					其他																																		Others
			( )		r.	以其他方式進行賭博 ( 如：經中間人)																			18				Illegal								( )		r.	Gambling by other means, e.g. via agent
			( )		a.	與朋友在家中賭博																			1				Legal								( )		a.	With friends at home
			( )		b.	在持賭牌場所內賭博 (例如：持牌麻將館)																			2				Legal								( )		b.	Licensed locations (e.g. licensed mahjong parlours)
			( )		c.	在無賭牌場所內賭博 (例如：餐廳 / 私人麻雀館 / 學校)																			3				Illegal								( )		c.	Non-licensed locations (e.g. restaurants/ private mah-jong shops/ schools)
[問非法賭徒 (A2=code 3, 7, 9, 10, 17, 18)]													[被訪者自己回答]																					[ASK ILLEGAL GAMBLERS, A2a=code 3,7,9,10,17,18]
A2b			過去12個月內，請問你是否在香港境內參與下列賭博活動呢？																															A2b			Did you participate the following activities within or outside Hong Kong?
(複選)			可選擇多個答案。																															(SC for each activity)
			[PROG: SHOW ONLY CODES HIGHLIGHTED IN A2]
																								在香港境內				在香港境外
(A2=3)		c.	在無賭牌場所內賭博 (例如：餐廳 / 私人麻雀館 / 學校)																					1				2						3		c.	Non-licensed locations (e.g. restaurants/ private mah-jong shops/ schools)
(A2=7)		g.	向香港賽馬會 / 澳門賽馬會以外的途徑投注賽馬																					1				2						7		g.	Horse racing other than through HKJC or in Macau Jockey Club
(A2=9)		i.	向香港賽馬會 / 澳門賽馬會以外途徑投注足球賽事																					1				2						9		i.	Football matches other than through HKJC/ Macau Jockey Club
(A2=10)		j.	投注足球以外的體育賽事																					1				2						10		j.	Gambling on sports events other than football
(A2=17)		q.	經香港賽馬會以外的網站投注																					1				2						17		q.	Gambling online other than through HKJC website
(A2=18)		r.	以其他方式進行賭博 ( 如：經中間人)																					1				2						18		r.	Gambling by other means, e.g. via agent
																								任何回答code 1 都的被訪者都被歸類為非法賭徒
送出後顯示:																																		DISPLAY AFTER SUBMIT:
多謝你的合作，請將平版電腦交回訪問員。																																		Thank you for answering those questions. Please hand the tablet back to the interviewer
		[PROG:			illegal gamblers =					A2=13			OR																							[IPROG:			illegal gamblers =					A2a=13			OR
										A2b = Any code 1]																																		A2b = Any code 1]
[truncated: 3 more columns]

## Sheet: U&A (from Michael)
Reasons of consuming ice-cream
			relieves summer heatiness
			indugling
			fulfill hunger
			Dessert after
			Self reward
			Sharing
Importancy of different purchasing factors
Reference:
U1		以下係一啲選擇雪糕產品嘅考慮因素。請您話俾我知佢對您有幾重要。5分代表非常重要，1分代表
		完全唔重要。
		Below are some considerations when you purchase ice-cream. Please let us the importancy of
		each criteria to you by using 1-5 point rating scale. 5 means very important, 1 means not important at all.
		Rotation																非常重要 Very important			幾重要 Quite important			冇話重唔重要 Neither nor			唔係幾重要Not quite important			完全唔重要 Not important at all
		( )	牌子 Brand																5			4			3			2			1
		( )	口味 Flavour																5			4			3			2			1
		( )	成份 Ingredients																5			4			3			2			1
		( )	營養資料 Nutritional Information																5			4			3			2			1
		( )	價錢 Price																5			4			3			2			1
		( )	包裝 Packaging																5			4			3			2			1
		( )	製造/ 出產國家 Country of origin																5			4			3			2			1
		( )	過期日子 Expiry date																5			4			3			2			1
Reason of purhasing most often brand
		Has longer expiry date
		Popular brand
		Premium brand
		Local Brand
		Foreign brand
		Taste better than other brands
		Has the unique flavor that I want
		Can always be found in the retail shop
		Has multi-pack or has different pack format
		Has promotion
		Reasonable price
		attractive packaging
		Manufactured in foreign country
		Manufactured in Hong Kong
		etc
Most often Consumption occasions of most often brand
		Before lunch
		After lunch
		Tea time
		Before dinner
		After dinner
		Mid-night supper
Most often Consumption location of most often brand
		at home
		OOH
		at school
		at office
Consumption companion of most often brand
		Alone
		With friends
		With family
[示咭]
U2		當您拎起產品，您會留意包裝上邊啲資料呢？請您將以下嘅資料
		What information do you usually concern most when looking at the product package?
		Please rank by 1 = Most concern; while 4 = least concern.
		( )	成份 Ingredients
		( )	營養資料 Nutritional Information
		( )	製造/ 出產國家 Country of origin
		( )	過期日子 Expiry date

## Sheet: Main
Section A: Main Questionnaire																																					Section A: Main Questionnaire
[訪問員讀出]																																					[Interviewer read out]
以下落黎，我地想了解你對唔同賭博活動嘅意見同態度。																																					In the following, we would like to understand your attitude and personal experience on gambling in the past 12 months.
Attitude and behaviors - II																																					Attitude and behaviors - II
[問所有人]					[訪問員: 展示螢幕]																																[ASK ALL]			[INT: SHOW SCREEN]
A3a			我會讀出一啲同賭博渠道有關嘅句子。																																		A3a			I am going to show you a list of items related to gambling.
(複選)			請你揀出合適嘅答案。																																		(MC for			Based on your perception, please tell me each of the items best describes which of the following types of gambling?
			你可以揀一句，多句或者一句都唔揀。																																		each)			You may choose one, more than one or none of these channels.
			[PROG: ASK BY TYPES OF GAMBLING - RANDOMISE ORDER]																								ask if A2=3		ask if A2=10		ask if A2=17		ask if A2=18							[PROG: ASK BY TYPES OF GAMBLING - RANDOMISE ORDER]
															I. 經香港賽馬會投注賽馬		II. 經香港賽馬會以外的渠道投注賽馬		III. 經香港賽馬會投注足球賽事		IV. 經香港賽馬會以外的渠道足球賽事		V. 澳門賭場		VI. 香港地下賭場		VII. 無牌賭博場所 (如：餐廳 / 私人麻雀館 / 學校)		VIII. 投注足球以外的體育項目		IX. 互聯網賭博 (不包括馬會網站)		X. 以其他方式進行賭博
	a.	( )	提供吸引嘅賠率												1		1		1		1		1		1		1		1		1		1						( )	Provides attractive odds
	b.	( )	容易落注												2		2		2		2		2		2		2		2		2		2						( )	Ease of placing bets
	c.	( )	提供好多種唔同嘅賭博種類 (如：賽馬 / 足球 / 大細 / 賽車 / 六合彩等)												3		3		3		3		3		3		3		3		3		3						( )	Offers a large range of games to bet on
	d.	( )	提供好多唔同嘅投注玩法 (如：贏輸差距，單雙數，獨贏連贏等)												4		4		4		4		4		4		4		4		4		4						( )	Offers a large variety of bet options
	e.	( )	係一間可靠 / 有聲譽嘅機構												5		5		5		5		5		5		5		5		5		5						( )	Is from a reliable/reputable company
	f.	( )	可以令人享受賭博												6		6		6		6		6		6		6		6		6		6						( )	is enjoyable
	g.	( )	可以隨時隨地投注												7		7		7		7		7		7		7		7		7		7						( )	Allows betting at any time
	h.	( )	贏咗之後容易兌換現金												8		8		8		8		8		8		8		8		8		8						( )	Easy to cash out after winning
	i.	( )	容許唔同交易方式 (如：現金, 信用卡, 轉帳)												9		9		9		9		9		9		9		9		9		9						( )	Allows a wide types of payment (cash, credit card, transfers)
	j.	( )	合法												10		10		10		10		10		10		10		10		10		10						( )	Is legal
			以上皆無												99		99		99		99		99		99		99		99		99		99							None of the above
[問所有人]					[訪問員: 展示螢幕]																																[ASK ALL]			[INT: SHOW SCREEN]
A3b			喺投注嗰陣，下列邊種因素對你嚟講最重要？																																		A3b			When making bets, which of these are the most important to you?
(複選)			請選擇最多3種對你嚟講最重要嘅因素。																																					Please select up to 3 items that you think are the most important to you.
			[PROG: RANDOMISE ORDER]																																					[PROG: RANDOMISE ORDER]
			a.	( )	1	提供吸引嘅賠率																			1																( )	1	Provides attractive odds
			b.	( )	2	容易落注																			2																( )	2	Ease of placing bets
			c.	( )	3	提供好多種唔同嘅賭博種類 (如：賽馬 / 足球 / 大細 / 賽車 / 六合彩等)																			3																( )	3	Offers a large range of games to bet on
			d.	( )	4	提供好多唔同嘅投注玩法 (如：贏輸差距，單雙數，獨贏連贏等)																			4																( )	4	Offers a large variety of bet options
			e.	( )	5	係一間可靠 / 有聲譽嘅機構																			5																( )	5	Is from a reliable/reputable company
			f.	( )	6	可以令人享受賭博																			6																( )	6	is enjoyable
			g.	( )	7	可以隨時隨地投注																			7																( )	7	Allows betting at any time
			h.	( )	8	贏咗之後容易兌換現金																			8																( )	8	Easy to cash out after winning
			i.	( )	9	容許唔同交易方式 (如：現金, 信用卡, 轉帳)																			9																( )	9	Allows a wide types of payment (cash, credit card, transfers)
			j.	( )	10	合法																			10																( )	10	Is legal
			訪問員讀出：跟住我地想知道一啲有關你賭博嘅習慣，
							你可以自行作答，完成每題後請禁下面嘅"下一頁"。
							如果有需要，我地可以讀出問題同答案，方便你作答。
																																								[INT: HAND OVER TABLET AND ASK RESPONDENT TO SELF ADMNISTER
			[訪問員注意: 將平版電腦交給被訪者，如有需要，可讀出問題及答案]																																						WHEN DONE PLEASE ASK RESPONDENT TO PRESS SUBMIT]
[問所有人]					[被訪者自己回答]																																[ASK ALL]			[SELF ADMNISTER]
A4			請問你賭博的次數有幾頻密呢？																																		A4			How often do you gamble?
(單選)			請選擇一個答案。																																		(SC)
						每天都賭																1																					Everyday
						一星期5-6次																2																					5-6 times a week
						一星期3-4次																3			問 A5a, b, c																		3-4 times a week
						一星期1-2次																4																					1-2 times a week
						每二至三星期1次																5																					Once every 2 or 3 weeks
						每月1次																6																					Once a month/every four weeks
						每二至三個月1次																7																					Once every 2 or 3 months
						每四至六個月1次																8			問 A6a, b, c																		Once every 4 to 6 months
						每年1-2次																9																					Once or twice a year
[問 A4 答 code 1-6 嘅人]								[被訪者自己回答]																													[ASK A4=1-6]				[SELF ADMNISTER]
A5a			在過去1個月內，你在以下每項賭博活動中共投注了多少金額？																																		A5a			How much have you bet in any of the following in the past month?
(單選)			請填寫實際金額。
			[PROG: SHOW ONLY CODES HIGHLIGHTED IN													A2	]																				(Each SC)			[PROG: SHOW ONLY CODES HIGHLIGHTED IN
			[LOGIC CHECK: CANNOT CHOOSE CODE 98 FOR ALL ANSWERS]																																					[LOGIC CHECK: CANNOT CHOOSE CODE 98 FOR ALL ANSWERS]
			[LOGIC CHECK: "0" IS NOT ALLOWED]																												過去1個月內沒有參與
																								實際金額				我不願意回答
				賽馬活動																																					Horse racing
				d.	在沙田或跑馬地馬場內投注賽馬																港幣$					或		99		或		98									d.	Horse racing at either Shatin or Happy Valley racecourses
				e.	在澳門賽馬會投注賽馬																港幣$					或		99		或		98									e.	Horse racing at the Macau Jockey Club
				f.	在香港賽馬會的場外投注站投注賽馬																港幣$					或		99		或		98									f.	Horse racing in HKJC off course betting branches
				g.	向香港賽馬會 / 澳門賽馬會以外的途徑投注賽馬																港幣$					或		99		或		98									g.	Horse racing other than through HKJC or in Macau Jockey Club
				體育賽事																																					Sports
				h.	向香港賽馬會 / 澳門賽馬會投注足球賽事																港幣$					或		99		或		98									h.	Football matches at HKJC/ Macau Jockey Club
				i.	向香港賽馬會 / 澳門賽馬會以外途徑投注足球賽事																港幣$					或		99		或		98									i.	Football matches other than through HKJC/ Macau Jockey Club
				j.	投注足球以外的體育賽事																港幣$					或		99		或		98									j.	Gambling on sports events other than football
				六合彩																																					Mark Six
				k.	向香港賽馬會投注六合彩																港幣$					或		99		或		98									k.	Mark Six lottery at HKJC
				賭場																																					Casinos
				l.	在澳門賭場 / 角子機 (老虎機) 娛樂場賭錢																港幣$					或		99		或		98									l.	Macau casinos/ Macau slot lounges
				m.	在香港地下賭場賭博 (如：撲克牌 / 骰子等)																港幣$					或		99		或		98									m.	Hong Kong underground casinos (cards/dice etc.)
				n.	在海外賭場賭博 (如：新加坡 / 拉斯維加斯 / 菲律賓)																港幣$					或		99		或		98									n.	Casinos abroad (Singapore/Vegas/Philippines)
				o.	在遊輪上的賭場賭博																港幣$					或		99		或		98									o.	Casinos on cruise ships
				互聯網																																					Online
				p.	經香港賽馬會網站投注																港幣$					或		99		或		98									p.	Gambling online via HKJC website
				q.	經香港賽馬會以外的網站投注																港幣$					或		99		或		98									q.	Gambling online other than through HKJC website
				其他																																					Others
				r.	以其他方式進行賭博 ( 如：經中間人)																港幣$					或		99		或		98									r.	Gambling by other means, e.g. via agent
				a.	與朋友在家中賭博																港幣$					或		99		或		98									a.	With friends at home
				b.	在持賭牌場所內賭博 (例如：持牌麻將館)																港幣$					或		99		或		98									b.	Licensed locations (e.g. licensed mahjong parlours)
				c.	在無賭牌場所內賭博 (例如：餐廳 / 私人麻雀館 / 學校)																港幣$					或		99		或		98									c.	Non-licensed locations (e.g. restaurants/ private mah-jong shops/ schools)
			[PROG: show price range for items code 99 above]																																					[PROG: show price range for items code 99 above]
					港幣 $5 百或以下																	1																				HK$500 or below
					港幣$5 百以上 - 1 千																	2																				HK$501 - 1,000
					港幣$1 千以上 - 5 千																	3																				HK$1,001 - 5,000
					港幣$5 千以上 - 1 萬																	4																				HK$5,001 - 10,000
					港幣$1 萬以上 - 5 萬																	5																				HK$10,001 - 50,000
					港幣$5 萬以上 - 10 萬																	6																				HK$50,001 - 100,000
					港幣$10 萬以上 - 15 萬																	7																				HK$ 100,001 - 150,000
					港幣$15 萬以上 - 20 萬																	8																				HK$ 150,001 - 200,000
					港幣$20 萬以上 - 30 萬																	9																				HK$ 200,001 - 300,000
					港幣$30 萬以上 - 40 萬																	10																				HK$ 300,001 - 400,000
					港幣$40 萬以上 - 50 萬																	11																				HK$ 400,001 - 500,000
					港幣$50 萬以上 - 100 萬																	12																				HK$ 500,001 - 1,000,000
					港幣$100 萬以上 - 200 萬																	13																				HK$ 1,000,001 - 2,000,000
					港幣$200 萬以上 - 500 萬																	14																				HK$ 2,000,001 - 5,000,000
					港幣$500 萬以上																	15																				More than HK$ 5,000,000
[問 A4 答 code 1-6 嘅人]								[繼續被訪者自己回答]																													[ASK A4=1-6]					[SELF ADMNISTER]
A5b			在過去1個月內，請你總結在以下每項賭博活動中，你是贏錢或輸錢呢？																																		A5b			In the past month, have you won or lost money on each of the following types of gambling?
(單選)			請為每項活動選擇一個答案。
			[PROG: SHOW ONLY CODES HIGHLIGHTED IN													A2	AND FOR WHICH					A5a		<> 98]													(Each SC)			[PROG: SHOW ONLY CODES HIGHLIGHTED IN
																									贏		平手		輸
				賽馬活動																																					Horse racing
				d.	在沙田或跑馬地馬場內投注賽馬																				1		2		3												d.	Horse racing at either Shatin or Happy Valley racecourses
				e.	在澳門賽馬會投注賽馬																				1		2		3												e.	Horse racing at the Macau Jockey Club
				f.	在香港賽馬會的場外投注站投注賽馬																				1		2		3												f.	Horse racing in HKJC off course betting branches
				g.	向香港賽馬會 / 澳門賽馬會以外的途徑投注賽馬																				1		2		3												g.	Horse racing other than through HKJC or in Macau Jockey Club
				體育賽事																																					Sports
				h.	向香港賽馬會 / 澳門賽馬會投注足球賽事																				1		2		3												h.	Football matches at HKJC/ Macau Jockey Club
				i.	向香港賽馬會 / 澳門賽馬會以外途徑投注足球賽事																				1		2		3												i.	Football matches other than through HKJC/ Macau Jockey Club
				j.	投注足球以外的體育賽事																				1		2		3												j.	Gambling on sports events other than football
				六合彩																																					Mark Six
				k.	向香港賽馬會投注六合彩																				1		2		3												k.	Mark Six lottery at HKJC
				賭場																																					Casinos
				l.	在澳門賭場 / 角子機 (老虎機) 娛樂場賭錢																				1		2		3												l.	Macau casinos/ Macau slot lounges
				m.	在香港地下賭場賭博 (如：撲克牌 / 骰子等)																				1		2		3												m.	Hong Kong underground casinos (cards/dice etc.)
				n.	在海外賭場賭博 (如：新加坡 / 拉斯維加斯 / 菲律賓)																				1		2		3												n.	Casinos abroad (Singapore/Vegas/Philippines)
				o.	在遊輪上的賭場賭博																				1		2		3												o.	Casinos on cruise ships
				互聯網																																					Online
				p.	經香港賽馬會網站投注																				1		2		3												p.	Gambling online via HKJC website
				q.	經香港賽馬會以外的網站投注																				1		2		3												q.	Gambling online other than through HKJC website
				其他																																					Others
				r.	以其他方式進行賭博 ( 如：經中間人)																				1		2		3												r.	Gambling by other means, e.g. via agent
				a.	與朋友在家中賭博																				1		2		3												a.	With friends at home
				b.	在持賭牌場所內賭博 (例如：持牌麻將館)																				1		2		3												b.	Licensed locations (e.g. licensed mahjong parlours)
				c.	在無賭牌場所內賭博 (例如：餐廳 / 私人麻雀館 / 學校)																				1		2		3												c.	Non-licensed locations (e.g. restaurants/ private mah-jong shops/ schools)
[問 A4 答 code 1-6 嘅人]								[繼續被訪者自己回答]																													[ASK A4=1-6]					[SELF ADMNISTER]
A5c				在過去1個月內，你在以下每項賭博活動中總共贏了多少？																																	A5c				In the past month, how much have you won on each of the following types of gambling?
(單選)				請填寫實際金額。
				[PROG: ASK ONLY FOR						A5b		EQUALS 1]																									(Each SC)				[PROG: ASK ONLY FOR						A5b		EQUALS 1]
				[SHOW ONLY CODES WON (code 1) IN A5b]																																					SHOW ONLY CODES WON (code 1) IN A5b
				[LOGIC CHECK: "0" IS NOT ALLOWED]																																					[LOGIC CHECK: "0" IS NOT ALLOWED]
																								實際金額				我不願意回答
				賽馬活動																																					Horse racing
				d.	在沙田或跑馬地馬場內投注賽馬																港幣$					或		99													d.	Horse racing at either Shatin or Happy Valley racecourses
				e.	在澳門賽馬會投注賽馬																港幣$					或		99													e.	Horse racing at the Macau Jockey Club
				f.	在香港賽馬會的場外投注站投注賽馬																港幣$					或		99													f.	Horse racing in HKJC off course betting branches
				g.	向香港賽馬會 / 澳門賽馬會以外的途徑投注賽馬																港幣$					或		99													g.	Horse racing other than through HKJC or in Macau Jockey Club
				體育賽事																																					Sports
				h.	向香港賽馬會 / 澳門賽馬會投注足球賽事																港幣$					或		99													h.	Football matches at HKJC/ Macau Jockey Club
				i.	向香港賽馬會 / 澳門賽馬會以外途徑投注足球賽事																港幣$					或		99													i.	Football matches other than through HKJC/ Macau Jockey Club
				j.	投注足球以外的體育賽事																港幣$					或		99													j.	Gambling on sports events other than football
				六合彩																																					Mark Six
				k.	向香港賽馬會投注六合彩																港幣$					或		99													k.	Mark Six lottery at HKJC
				賭場																																					Casinos
				l.	在澳門賭場 / 角子機 (老虎機) 娛樂場賭錢																港幣$					或		99													l.	Macau casinos/ Macau slot lounges
				m.	在香港地下賭場賭博 (如：撲克牌 / 骰子等)																港幣$					或		99													m.	Hong Kong underground casinos (cards/dice etc.)
				n.	在海外賭場賭博 (如：新加坡 / 拉斯維加斯 / 菲律賓)																港幣$					或		99													n.	Casinos abroad (Singapore/Vegas/Philippines)
				o.	在遊輪上的賭場賭博																港幣$					或		99													o.	Casinos on cruise ships
				互聯網																																					Online
				p.	經香港賽馬會網站投注																港幣$					或		99													p.	Gambling online via HKJC website
				q.	經香港賽馬會以外的網站投注																港幣$					或		99													q.	Gambling online other than through HKJC website
				其他																																					Others
				r.	以其他方式進行賭博 ( 如：經中間人)																港幣$					或		99													r.	Gambling by other means, e.g. via agent
				a.	與朋友在家中賭博																港幣$					或		99													a.	With friends at home
				b.	在持賭牌場所內賭博 (例如：持牌麻將館)																港幣$					或		99													b.	Licensed locations (e.g. licensed mahjong parlours)
				c.	在無賭牌場所內賭博 (例如：餐廳 / 私人麻雀館 / 學校)																港幣$					或		99													c.	Non-licensed locations (e.g. restaurants/ private mah-jong shops/ schools)
			[PROG: show price range for items code 99 above]																																					[PROG: show price range for items code 99 above]
					港幣 $5 百或以下																	1																				HK$500 or below
					港幣$5 百以上 - 1 千																	2																				HK$501 - 1,000
					港幣$1 千以上 - 5 千																	3																				HK$1,001 - 5,000
					港幣$5 千以上 - 1 萬																	4																				HK$5,001 - 10,000
					港幣$1 萬以上 - 5 萬																	5																				HK$10,001 - 50,000
					港幣$5 萬以上 - 10 萬																	6																				HK$50,001 - 100,000
					港幣$10 萬以上 - 15 萬																	7																				HK$ 100,001 - 150,000
					港幣$15 萬以上 - 20 萬																	8																				HK$ 150,001 - 200,000
					港幣$20 萬以上 - 30 萬																	9																				HK$ 200,001 - 300,000
					港幣$30 萬以上 - 40 萬																	10																				HK$ 300,001 - 400,000
					港幣$40 萬以上 - 50 萬																	11																				HK$ 400,001 - 500,000
					港幣$50 萬以上 - 100 萬																	12																				HK$ 500,001 - 1,000,000
					港幣$100 萬以上 - 200 萬																	13																				HK$ 1,000,001 - 2,000,000
					港幣$200 萬以上 - 500 萬																	14																				HK$ 2,000,001 - 5,000,000
					港幣$500 萬以上																	15																				More than HK$ 5,000,000
[問 A4 答 code 1-6 嘅人]								[繼續被訪者自己回答]																													[ASK A4=1-6]					[SELF ADMNISTER]
A5d				在過去1個月內，你在以下每項賭博活動中總共輸了多少？																																	A5d				In the past month, how much have you lost on each of the following types of gambling?
(單選)				請填寫實際金額。
				[PROG: ASK ONLY FOR						A5b		EQUALS 3]																									(Each SC)				[PROG: ASK ONLY FOR						A5b		EQUALS 3]
				[SHOW ONLY CODES LOST (code 3) IN A5b]																																					SHOW ONLY CODES LOST (code 3) IN A5b
				[LOGIC CHECK: "0" IS NOT ALLOWED]																																					[LOGIC CHECK: "0" IS NOT ALLOWED]
																								實際金額				我不願意回答
				賽馬活動																																					Horse racing
				d.	在沙田或跑馬地馬場內投注賽馬																港幣$					或		99													d.	Horse racing at either Shatin or Happy Valley racecourses
				e.	在澳門賽馬會投注賽馬																港幣$					或		99													e.	Horse racing at the Macau Jockey Club
				f.	在香港賽馬會的場外投注站投注賽馬																港幣$					或		99													f.	Horse racing in HKJC off course betting branches
				g.	向香港賽馬會 / 澳門賽馬會以外的途徑投注賽馬																港幣$					或		99													g.	Horse racing other than through HKJC or in Macau Jockey Club
				體育賽事																																					Sports
				h.	向香港賽馬會 / 澳門賽馬會投注足球賽事																港幣$					或		99													h.	Football matches at HKJC/ Macau Jockey Club
				i.	向香港賽馬會 / 澳門賽馬會以外途徑投注足球賽事																港幣$					或		99													i.	Football matches other than through HKJC/ Macau Jockey Club
				j.	投注足球以外的體育賽事																港幣$					或		99													j.	Gambling on sports events other than football
				六合彩																																					Mark Six
				k.	向香港賽馬會投注六合彩																港幣$					或		99													k.	Mark Six lottery at HKJC
				賭場																																					Casinos
				l.	在澳門賭場 / 角子機 (老虎機) 娛樂場賭錢																港幣$					或		99													l.	Macau casinos/ Macau slot lounges
				m.	在香港地下賭場賭博 (如：撲克牌 / 骰子等)																港幣$					或		99													m.	Hong Kong underground casinos (cards/dice etc.)
				n.	在海外賭場賭博 (如：新加坡 / 拉斯維加斯 / 菲律賓)																港幣$					或		99													n.	Casinos abroad (Singapore/Vegas/Philippines)
				o.	在遊輪上的賭場賭博																港幣$					或		99													o.	Casinos on cruise ships
				互聯網																																					Online
				p.	經香港賽馬會網站投注																港幣$					或		99													p.	Gambling online via HKJC website
				q.	經香港賽馬會以外的網站投注																港幣$					或		99													q.	Gambling online other than through HKJC website
				其他																																					Others
				r.	以其他方式進行賭博 ( 如：經中間人)																港幣$					或		99													r.	Gambling by other means, e.g. via agent
				a.	與朋友在家中賭博																港幣$					或		99													a.	With friends at home
				b.	在持賭牌場所內賭博 (例如：持牌麻將館)																港幣$					或		99													b.	Licensed locations (e.g. licensed mahjong parlours)
				c.	在無賭牌場所內賭博 (例如：餐廳 / 私人麻雀館 / 學校)																港幣$					或		99													c.	Non-licensed locations (e.g. restaurants/ private mah-jong shops/ schools)
			[PROG: show price range for items code 99 above]																																					[PROG: show price range for items code 99 above]
					港幣 $5 百或以下																	1																				HK$500 or below
					港幣$5 百以上 - 1 千																	2																				HK$501 - 1,000
					港幣$1 千以上 - 5 千																	3																				HK$1,001 - 5,000
					港幣$5 千以上 - 1 萬																	4																				HK$5,001 - 10,000
					港幣$1 萬以上 - 5 萬																	5																				HK$10,001 - 50,000
					港幣$5 萬以上 - 10 萬																	6																				HK$50,001 - 100,000
					港幣$10 萬以上 - 15 萬																	7																				HK$ 100,001 - 150,000
					港幣$15 萬以上 - 20 萬																	8																				HK$ 150,001 - 200,000
					港幣$20 萬以上 - 30 萬																	9																				HK$ 200,001 - 300,000
					港幣$30 萬以上 - 40 萬																	10																				HK$ 300,001 - 400,000
					港幣$40 萬以上 - 50 萬																	11																				HK$ 400,001 - 500,000
					港幣$50 萬以上 - 100 萬																	12																				HK$ 500,001 - 1,000,000
					港幣$100 萬以上 - 200 萬																	13																				HK$ 1,000,001 - 2,000,000
					港幣$200 萬以上 - 500 萬																	14																				HK$ 2,000,001 - 5,000,000
					港幣$500 萬以上																	15																				More than HK$ 5,000,000
[問 A4 答 code 7-9 嘅人]								[繼續被訪者自己回答]																													[ASK A4=7-9]					[SELF ADMNISTER]
A6a			在過去12個月內，你在以下每項賭博項目中共投注了多少金額？																																		A6a			How much have you bet in any of the following in the past 12 months?
(單選)			請填寫實際金額。
			[PROG: SHOW ONLY CODES HIGHLIGHTED IN												A2	]																					(Each SC)			[PROG: SHOW ONLY CODES HIGHLIGHTED IN
			[LOGIC CHECK: "0" IS NOT ALLOWED]																																					[LOGIC CHECK: "0" IS NOT ALLOWED]
																								實際金額				我不願意回答
				賽馬活動																																					Horse racing
				d.	在沙田或跑馬地馬場內投注賽馬																港幣$					或		99													d.	Horse racing at either Shatin or Happy Valley racecourses
				e.	在澳門賽馬會投注賽馬																港幣$					或		99													e.	Horse racing at the Macau Jockey Club
				f.	在香港賽馬會的場外投注站投注賽馬																港幣$					或		99													f.	Horse racing in HKJC off course betting branches
				g.	向香港賽馬會 / 澳門賽馬會以外的途徑投注賽馬																港幣$					或		99													g.	Horse racing other than through HKJC or in Macau Jockey Club
				體育賽事																																					Sports
				h.	向香港賽馬會 / 澳門賽馬會投注足球賽事																港幣$					或		99													h.	Football matches at HKJC/ Macau Jockey Club
				i.	向香港賽馬會 / 澳門賽馬會以外途徑投注足球賽事																港幣$					或		99													i.	Football matches other than through HKJC/ Macau Jockey Club
				j.	投注足球以外的體育賽事																港幣$					或		99													j.	Gambling on sports events other than football
				六合彩																																					Mark Six
				k.	向香港賽馬會投注六合彩																港幣$					或		99													k.	Mark Six lottery at HKJC
				賭場																																					Casinos
				l.	在澳門賭場 / 角子機 (老虎機) 娛樂場賭錢																港幣$					或		99													l.	Macau casinos/ Macau slot lounges
				m.	在香港地下賭場賭博 (如：撲克牌 / 骰子等)																港幣$					或		99													m.	Hong Kong underground casinos (cards/dice etc.)
				n.	在海外賭場賭博 (如：新加坡 / 拉斯維加斯 / 菲律賓)																港幣$					或		99													n.	Casinos abroad (Singapore/Vegas/Philippines)
				o.	在遊輪上的賭場賭博																港幣$					或		99													o.	Casinos on cruise ships
				互聯網																																					Online
				p.	經香港賽馬會網站投注																港幣$					或		99													p.	Gambling online via HKJC website
				q.	經香港賽馬會以外的網站投注																港幣$					或		99													q.	Gambling online other than through HKJC website
				其他																																					Others
				r.	以其他方式進行賭博 ( 如：經中間人)																港幣$					或		99													r.	Gambling by other means, e.g. via agent
				a.	與朋友在家中賭博																港幣$					或		99													a.	With friends at home
				b.	在持賭牌場所內賭博 (例如：持牌麻將館)																港幣$					或		99													b.	Licensed locations (e.g. licensed mahjong parlours)
				c.	在無賭牌場所內賭博 (例如：餐廳 / 私人麻雀館 / 學校)																港幣$					或		99													c.	Non-licensed locations (e.g. restaurants/ private mah-jong shops/ schools)
			[PROG: show price range for items code 99 above]																																					[PROG: show price range for items code 99 above]
					港幣 $5 百或以下																	1																				HK$500 or below
					港幣$5 百以上 - 1 千																	2																				HK$501 - 1,000
					港幣$1 千以上 - 5 千																	3																				HK$1,001 - 5,000
					港幣$5 千以上 - 1 萬																	4																				HK$5,001 - 10,000
					港幣$1 萬以上 - 5 萬																	5																				HK$10,001 - 50,000
					港幣$5 萬以上 - 10 萬																	6																				HK$50,001 - 100,000
					港幣$10 萬以上 - 15 萬																	7																				HK$ 100,001 - 150,000
					港幣$15 萬以上 - 20 萬																	8																				HK$ 150,001 - 200,000
					港幣$20 萬以上 - 30 萬																	9																				HK$ 200,001 - 300,000
					港幣$30 萬以上 - 40 萬																	10																				HK$ 300,001 - 400,000
					港幣$40 萬以上 - 50 萬																	11																				HK$ 400,001 - 500,000
					港幣$50 萬以上 - 100 萬																	12																				HK$ 500,001 - 1,000,000
					港幣$100 萬以上 - 200 萬																	13																				HK$ 1,000,001 - 2,000,000
					港幣$200 萬以上 - 500 萬																	14																				HK$ 2,000,001 - 5,000,000
					港幣$500 萬以上																	15																				More than HK$ 5,000,000
[問 A4 答 code 7-9 嘅人]								[繼續被訪者自己回答]																													[ASK A4=7-9]					[SELF ADMNISTER]
A6b			在過去12個月內，請你總結在以下每項賭博活動中，你是贏錢或輸錢呢？																																		A6b			In the past 12 months, have you won or lost money on each of the following types of gambling?
(單選)			請為每項賭博活動選擇一個答案。
			[PROG: SHOW ONLY CODES HIGHLIGHTED IN												A2		AND FOR WHICH					A6a		<> 0]													(Each SC)			[PROG: SHOW ONLY CODES HIGHLIGHTED IN
																									贏		平手		輸
				賽馬活動																																					Horse racing
				d.	在沙田或跑馬地馬場內投注賽馬																				1		2		3												d.	Horse racing at either Shatin or Happy Valley racecourses
				e.	在澳門賽馬會投注賽馬																				1		2		3												e.	Horse racing at the Macau Jockey Club
				f.	在香港賽馬會的場外投注站投注賽馬																				1		2		3												f.	Horse racing in HKJC off course betting branches
				g.	向香港賽馬會 / 澳門賽馬會以外的途徑投注賽馬																				1		2		3												g.	Horse racing other than through HKJC or in Macau Jockey Club
				體育賽事																																					Sports
				h.	向香港賽馬會 / 澳門賽馬會投注足球賽事																				1		2		3												h.	Football matches at HKJC/ Macau Jockey Club
				i.	向香港賽馬會 / 澳門賽馬會以外途徑投注足球賽事																				1		2		3												i.	Football matches other than through HKJC/ Macau Jockey Club
				j.	投注足球以外的體育賽事																				1		2		3												j.	Gambling on sports events other than football
				六合彩																																					Mark Six
				k.	向香港賽馬會投注六合彩																				1		2		3												k.	Mark Six lottery at HKJC
				賭場																																					Casinos
				l.	在澳門賭場 / 角子機 (老虎機) 娛樂場賭錢																				1		2		3												l.	Macau casinos/ Macau slot lounges
				m.	在香港地下賭場賭博 (如：撲克牌 / 骰子等)																				1		2		3												m.	Hong Kong underground casinos (cards/dice etc.)
				n.	在海外賭場賭博 (如：新加坡 / 拉斯維加斯 / 菲律賓)																				1		2		3												n.	Casinos abroad (Singapore/Vegas/Philippines)
				o.	在遊輪上的賭場賭博																				1		2		3												o.	Casinos on cruise ships
				互聯網																																					Online
				p.	經香港賽馬會網站投注																				1		2		3												p.	Gambling online via HKJC website
				q.	經香港賽馬會以外的網站投注																				1		2		3												q.	Gambling online other than through HKJC website
				其他																																					Others
				r.	以其他方式進行賭博 ( 如：經中間人)																				1		2		3												r.	Gambling by other means, e.g. via agent
				a.	與朋友在家中賭博																				1		2		3												a.	With friends at home
				b.	在持賭牌場所內賭博 (例如：持牌麻將館)																				1		2		3												b.	Licensed locations (e.g. licensed mahjong parlours)
				c.	在無賭牌場所內賭博 (例如：餐廳 / 私人麻雀館 / 學校)																				1		2		3												c.	Non-licensed locations (e.g. restaurants/ private mah-jong shops/ schools)
[問 A4 答 code 7-9 嘅人]								[繼續被訪者自己回答]																													[ASK A4=7-9]					[SELF ADMNISTER]
A6c			在過去12個月內，你在以下每項賭博活動中總共贏了多少？																																		A6c				In the past 12 months, how much have you won on each of the following types of gambling?
(單選)			請填寫實際金額。
			[PROG: ASK ONLY FOR							A6b		EQUALS 1]																									(Each SC)				[PROG: ASK ONLY FOR						A6b		EQUALS 1]
			[LOGIC CHECK: "0" IS NOT ALLOWED]																																						[LOGIC CHECK: "0" IS NOT ALLOWED]
																								實際金額				我不願意回答
				賽馬活動																																					Horse racing
				d.	在沙田或跑馬地馬場內投注賽馬																港幣$					或		99													d.	Horse racing at either Shatin or Happy Valley racecourses
				e.	在澳門賽馬會投注賽馬																港幣$					或		99													e.	Horse racing at the Macau Jockey Club
				f.	在香港賽馬會的場外投注站投注賽馬																港幣$					或		99													f.	Horse racing in HKJC off course betting branches
				g.	向香港賽馬會 / 澳門賽馬會以外的途徑投注賽馬																港幣$					或		99													g.	Horse racing other than through HKJC or in Macau Jockey Club
				體育賽事																																					Sports
				h.	向香港賽馬會 / 澳門賽馬會投注足球賽事																港幣$					或		99													h.	Football matches at HKJC/ Macau Jockey Club
				i.	向香港賽馬會 / 澳門賽馬會以外途徑投注足球賽事																港幣$					或		99													i.	Football matches other than through HKJC/ Macau Jockey Club
				j.	投注足球以外的體育賽事																港幣$					或		99													j.	Gambling on sports events other than football
				六合彩																																					Mark Six
				k.	向香港賽馬會投注六合彩																港幣$					或		99													k.	Mark Six lottery at HKJC
				賭場																																					Casinos
				l.	在澳門賭場 / 角子機 (老虎機) 娛樂場賭錢																港幣$					或		99													l.	Macau casinos/ Macau slot lounges
				m.	在香港地下賭場賭博 (如：撲克牌 / 骰子等)																港幣$					或		99													m.	Hong Kong underground casinos (cards/dice etc.)
				n.	在海外賭場賭博 (如：新加坡 / 拉斯維加斯 / 菲律賓)																港幣$					或		99													n.	Casinos abroad (Singapore/Vegas/Philippines)
				o.	在遊輪上的賭場賭博																港幣$					或		99													o.	Casinos on cruise ships
				互聯網																																					Online
				p.	經香港賽馬會網站投注																港幣$					或		99													p.	Gambling online via HKJC website
				q.	經香港賽馬會以外的網站投注																港幣$					或		99													q.	Gambling online other than through HKJC website
				其他																																					Others
				r.	以其他方式進行賭博 ( 如：經中間人)																港幣$					或		99													r.	Gambling by other means, e.g. via agent
				a.	與朋友在家中賭博																港幣$					或		99													a.	With friends at home
				b.	在持賭牌場所內賭博 (例如：持牌麻將館)																港幣$					或		99													b.	Licensed locations (e.g. licensed mahjong parlours)
				c.	在無賭牌場所內賭博 (例如：餐廳 / 私人麻雀館 / 學校)																港幣$					或		99													c.	Non-licensed locations (e.g. restaurants/ private mah-jong shops/ schools)
			[PROG: show price range for items code 99 above]																																					[PROG: show price range for items code 99 above]
					港幣 $5 百或以下																	1																				HK$500 or below
					港幣$5 百以上 - 1 千																	2																				HK$501 - 1,000
					港幣$1 千以上 - 5 千																	3																				HK$1,001 - 5,000
					港幣$5 千以上 - 1 萬																	4																				HK$5,001 - 10,000
					港幣$1 萬以上 - 5 萬																	5																				HK$10,001 - 50,000
					港幣$5 萬以上 - 10 萬																	6																				HK$50,001 - 100,000
					港幣$10 萬以上 - 15 萬																	7																				HK$ 100,001 - 150,000
					港幣$15 萬以上 - 20 萬																	8																				HK$ 150,001 - 200,000
					港幣$20 萬以上 - 30 萬																	9																				HK$ 200,001 - 300,000
					港幣$30 萬以上 - 40 萬																	10																				HK$ 300,001 - 400,000
					港幣$40 萬以上 - 50 萬																	11																				HK$ 400,001 - 500,000
					港幣$50 萬以上 - 100 萬																	12																				HK$ 500,001 - 1,000,000
					港幣$100 萬以上 - 200 萬																	13																				HK$ 1,000,001 - 2,000,000
					港幣$200 萬以上 - 500 萬																	14																				HK$ 2,000,001 - 5,000,000
					港幣$500 萬以上																	15																				More than HK$ 5,000,000
[問 A4 答 code 7-9 嘅人]								[繼續被訪者自己回答]																													[ASK A4=7-9]					[SELF ADMNISTER]
A6d				在過去12個月內，你在以下每項賭博活動中總共輸了多少？																																	A6d				In the past 12 months, how much have you lost on each of the following types of gambling?
				請填寫實際金額。
				[PROG: ASK ONLY FOR						A6b		EQUALS 3]																													[PROG: ASK ONLY FOR						A6b		EQUALS 3]
				[LOGIC CHECK: "0" IS NOT ALLOWED]																																					[LOGIC CHECK: "0" IS NOT ALLOWED]
																								實際金額				我不願意回答
				賽馬活動																																					Horse racing
				d.	在沙田或跑馬地馬場內投注賽馬																港幣$					或		99													d.	Horse racing at either Shatin or Happy Valley racecourses
				e.	在澳門賽馬會投注賽馬																港幣$					或		99													e.	Horse racing at the Macau Jockey Club
				f.	在香港賽馬會的場外投注站投注賽馬																港幣$					或		99													f.	Horse racing in HKJC off course betting branches
				g.	向香港賽馬會 / 澳門賽馬會以外的途徑投注賽馬																港幣$					或		99													g.	Horse racing other than through HKJC or in Macau Jockey Club
				體育賽事																																					Sports
				h.	向香港賽馬會 / 澳門賽馬會投注足球賽事																港幣$					或		99													h.	Football matches at HKJC/ Macau Jockey Club
				i.	向香港賽馬會 / 澳門賽馬會以外途徑投注足球賽事																港幣$					或		99													i.	Football matches other than through HKJC/ Macau Jockey Club
				j.	投注足球以外的體育賽事																港幣$					或		99													j.	Gambling on sports events other than football
				六合彩																																					Mark Six
				k.	向香港賽馬會投注六合彩																港幣$					或		99													k.	Mark Six lottery at HKJC
				賭場																																					Casinos
				l.	在澳門賭場 / 角子機 (老虎機) 娛樂場賭錢																港幣$					或		99													l.	Macau casinos/ Macau slot lounges
				m.	在香港地下賭場賭博 (如：撲克牌 / 骰子等)																港幣$					或		99													m.	Hong Kong underground casinos (cards/dice etc.)
				n.	在海外賭場賭博 (如：新加坡 / 拉斯維加斯 / 菲律賓)																港幣$					或		99													n.	Casinos abroad (Singapore/Vegas/Philippines)
				o.	在遊輪上的賭場賭博																港幣$					或		99													o.	Casinos on cruise ships
				互聯網																																					Online
				p.	經香港賽馬會網站投注																港幣$					或		99													p.	Gambling online via HKJC website
				q.	經香港賽馬會以外的網站投注																港幣$					或		99													q.	Gambling online other than through HKJC website
				其他																																					Others
				r.	以其他方式進行賭博 ( 如：經中間人)																港幣$					或		99													r.	Gambling by other means, e.g. via agent
				a.	與朋友在家中賭博																港幣$					或		99													a.	With friends at home
				b.	在持賭牌場所內賭博 (例如：持牌麻將館)																港幣$					或		99													b.	Licensed locations (e.g. licensed mahjong parlours)
				c.	在無賭牌場所內賭博 (例如：餐廳 / 私人麻雀館 / 學校)																港幣$					或		99													c.	Non-licensed locations (e.g. restaurants/ private mah-jong shops/ schools)
			[PROG: show price range for items code 99 above]																																					[Interviewer note: read out price range if respondent refused to tell actual won/ lost]
					港幣 $5 百或以下																	1																				HK$500 or below
					港幣$5 百以上 - 1 千																	2																				HK$501 - 1,000
					港幣$1 千以上 - 5 千																	3																				HK$1,001 - 5,000
					港幣$5 千以上 - 1 萬																	4																				HK$5,001 - 10,000
					港幣$1 萬以上 - 5 萬																	5																				HK$10,001 - 50,000
					港幣$5 萬以上 - 10 萬																	6																				HK$50,001 - 100,000
					港幣$10 萬以上 - 15 萬																	7																				HK$ 100,001 - 150,000
					港幣$15 萬以上 - 20 萬																	8																				HK$ 150,001 - 200,000
					港幣$20 萬以上 - 30 萬																	9																				HK$ 200,001 - 300,000
					港幣$30 萬以上 - 40 萬																	10																				HK$ 300,001 - 400,000
					港幣$40 萬以上 - 50 萬																	11																				HK$ 400,001 - 500,000
					港幣$50 萬以上 - 100 萬																	12																				HK$ 500,001 - 1,000,000
					港幣$100 萬以上 - 200 萬																	13																				HK$ 1,000,001 - 2,000,000
					港幣$200 萬以上 - 500 萬																	14																				HK$ 2,000,001 - 5,000,000
					港幣$500 萬以上																	15																				More than HK$ 5,000,000
Gambling details																																					Gambling details
[問經馬會以外投注過賽馬，足球或足球以外體育賽事嘅人 (A2 = code 7, 9, 10)]																									[繼續被訪者自己回答]												[ASK A2=7,9 or 10]					[SELF ADMNISTER]
																																										[ONLY ASK FOR ILLEGAL GAMBLING RESPONDENTS ANSWERED IN A2]
A7			請問在過去12個月內，你曾經透過哪些渠道參與下列的賭博活動？																																		A7			Which of the following channels have you used for gambling within Hong Kong in past 12 months?
(複選)			有沒有其他渠道？ 可以選擇多個答案。																																		(MC)			Any others?
									DP note: Ask if					A2=7					A2=9					A2=10																						DP note: Ask if
														a.投注賽馬 (香港賽馬會以外)					b.投注足球賽事 (香港賽馬會以外)					c.投注足球以外的體育賽事
				網上												1					1					1															Online
				電話												2					2					2															Telephone
				透過中間人												3					3					3															Agent
				面對面交易												4					4					4															Face-to-face
				其他 (請注明):_________												97					97					97															Others (Please specified):____________
				我不願意回答												99					99					99															Refused			(DO NOT PROMPT)
[問參與過投注足球以外嘅體育賽事嘅人 (A2 = code 10)]																	[繼續被訪者自己回答]																				[ASK THOSE WHO HAVE GAMBLED ON SPORTS EVENTS OTHER THAN FOOTBALL (A2=10)]
A8a			在過去12個月內，除了足球賽事，你還投注過以下哪些體育項目？																																		A8a			Which of the following sports events have you gambled in the past 12 months?
(複選)			請選擇所有你曾經投注的體育項目。																																		(MC)
						a.	籃球 (例如: NBA)															1																						Basketball (e.g. NBA)
						b.	網球															2																						Tennis
						c.	拳擊															3																						Boxing
						d.	高爾夫球															4																						Golf
						e.	賽車 (例如: 一級方程式)															5																						Car Racing (e.g. Formula One)
						f.	板球															6																						Cricket
						g.	冰上曲棍球 (NHL)															18																						Ice Hockey (NHL)
						h.	棒球															19																						Baseball
						i.	美式足球 (NFL)															20																						American football (NFL)
						j.	欖球															21																						Rugby
						k.	其他 (請注明):________															97																						Others (Please specify):_________
[問參與過投注足球賽事嘅人 (A2 = code 8 or 9)]															[繼續被訪者自己回答]																						ASK THOSE WHO HAVE GAMBLED ON FOOTBALL
A8c		請問在過去12個月內，你曾經投注過下列哪些足球聯賽 / 比賽？																																			A8c		On which of the following football/soccer leagues and tournaments have you gambled?
(複選)		請選擇所有投注過的賽事。																																			(MC)
					a.	國際賽事 (如：世界盃 / 歐國盃 / 外圍賽)																					1																International tournaments (eg FIFA world cup, UEFA EURO, qualifiers)
					b.	歐洲球會賽事 (如：歐聯 / 歐霸)																					2																European club tournaments (eg Champions league, Europa cup)
					c.	英格蘭足球賽事 (如：英超聯 / 足總盃 / 聯賽盃)																					3																English football (Premier league/FA Cup/Championship)
					d.	意大利足球賽事																					4																Italian football
					e.	西班牙足球賽事																					5																Spanish football
					f.	法國足球賽事																					6																French football
					g.	德國足球賽事																					7																German football
					h.	葡萄牙足球賽事																					8																Portuguese football
					i.	其他歐洲聯賽 (如：北歐 / 克羅地亞 / 俄羅斯)																					9																Other European leagues (eg Scandanavia/Croatia/Russia)
					j.	亞洲球會賽事 (如：亞冠盃)																					10																International Asian club tournaments (eg AFC Champions League)
					k.	日本足球賽事																					11																Japan football
					l.	韓國足球賽事																					12																Korean football
					m.	中超聯																					13																China Super League
					n.	香港足球賽事																					14																Hong Kong football
					o.	其他亞洲足球賽事																					15																Other Asian football
					p.	南美洲足球賽事 (如：巴西 / 智利 / 阿根廷)																					16																South American football (Brazil/Chile/Argentina)
					q.	北美洲足球賽事																					17																North American Soccer
					r.	非洲足球賽事																					18																African football
					s.	大洋洲足球賽事																					19																Oceania football
					t.	任何其他足球賽事																					97																Any other football competition
[問曾經向馬會與及非法投注足球賽事嘅人 (A2 = code 8 and 9)]																				[繼續被訪者自己回答]																	ASK THOSE WHO HAVE GAMBLED ON FOOTBALL BOTH WITH HKJC AND ALSO ILLEGALLY
A8d		請問在過去12個月內，你曾經用香港賽馬會以外的途徑投注過哪些足球賽事？																																			A8d		And on which of the following have you gambled without having placed a bet with HKJC?
(複選)		請選擇所有合適的賽事。
		[SHOW ONLY THOSE LEAGUES HIGHLIGHTED IN A8c]																																			(MC)		SHOW ONLY THOSE LEAGUES HIGHLIGHTED IN A8c
					a.	國際賽事 (如：世界盃 / 歐國盃 / 外圍賽)																					1																International tournaments (eg FIFA world cup, UEFA EURO, qualifiers)
					b.	歐洲球會賽事 (如：歐聯 / 歐霸)																					2																European club tournaments (eg Champions league, Europa cup)
					c.	英格蘭足球賽事 (如：英超聯 / 足總盃 / 聯賽盃)																					3																English football (Premier league/FA Cup/Championship)
					d.	意大利足球賽事																					4																Italian football
					e.	西班牙足球賽事																					5																Spanish football
					f.	法國足球賽事																					6																French football
					g.	德國足球賽事																					7																German football
					h.	葡萄牙足球賽事																					8																Portuguese football
					i.	其他歐洲聯賽 (如：北歐 / 克羅地亞 / 俄羅斯)																					9																Other European leagues (eg Scandanavia/Croatia/Russia)
					j.	亞洲球會賽事 (如：亞冠盃)																					10																International Asian club tournaments (eg AFC Champions League)
					k.	日本足球賽事																					11																Japan football
					l.	韓國足球賽事																					12																Korean football
					m.	中超聯																					13																China Super League
					n.	香港足球賽事																					14																Hong Kong football
					o.	其他亞洲足球賽事																					15																Other Asian football
					p.	南美洲足球賽事 (如：巴西 / 智利 / 阿根廷)																					16																South American football (Brazil/Chile/Argentina)
					q.	北美洲足球賽事																					17																North American Soccer
					r.	非洲足球賽事																					18																African football
					s.	大洋洲足球賽事																					19																Oceania football
					t.	任何其他足球賽事																					97																Any other football competition
[問曾經在香港地下賭場賭博嘅人 (A2 = code 13)]																[繼續被訪者自己回答]																					[ASK THOSE WHO HAVE GAMBLE IN HK CASINOS (A2=13)]
A8b			在過去12個月內，你曾經在香港地下賭場參與過下列哪些賭博活動？																																		A8b			Which of the following games have you gambled in HK underground casinos in the past 12 months?
(複選)			請選擇所有你曾經參與過的賭博活動。																																		(MC)
						a.	撲克															1																						Poker
						b.	廿一點															2																						Blackjack
						c.	其他牌類遊戲 (例如: 百家樂)															3																						Other card games (e.g. baccarat)
						d.	骰子遊戲															4																						Dice games
						e.	彩票遊戲															5																						Lottery games
						f.	牌九															6																						Pai Kau
						g.	其他 (請注明):________															97																						Others (Please specify):________
What if scenarios																																					What if scenarios
[問所有人]						[繼續被訪者自己回答]																															[ASK ALL]			[SELF ADMNISTER]
A9a			如果下列與賭博相關的活動於香港普及，你每個月花費在賭博的總支出會如何改變？																																		A9a			If the following gambling activities were more widely available within HK, how would the total amount that you spend gambling each month change?
(單選)			請為每句句子選出一個答案。																																		(SC for
			[PROG: RANDOMISE ORDER]																																		each)			[PROG: RANDOMISE ORDER]
																每月的賭博支出會增加					每月的賭博支出會減少					每月的賭博支出會維持不變
			( )	a.	放寬對落敗注項回扣的限制													1					2					3												( )	a.	Loosen the criteria of rebate on losing bet
			( )	b.	可以經香港賽馬會投注各種體育項目 (如: 籃球，拳擊等)													1					2					3												( )	b.	Allow betting at HKJC betting outlets on various sports events (e.g. basketball, boxing etc.) ( e.g. basketball)
			( )	c.	引入不同的途徑為你的香港賽馬會投注戶口增值 (如：經7-11 / Circle K)													1					2					3												( )	c.	Introduce alternative methods to add value to HKJC betting accounts (e.g. at 7-11/ Circle K)
			( )	d.	開放對香港足球聯賽的賭博活動													1					2					3												( )	d.	Offer betting products on HK football league matches
			( )	e.	增加現有足球賭博的投注玩法													1					2					3												( )	e.	Allow more bet options on currently offered football leagues
			( )	f.	將海外賭博網站合法化													1					2					3												( )	f.	Legalize internet gambling on overseas websites
			( )	g.	於香港興建一座合法賭場													1					2					3												( )	g.	Build a legal casino in Hong Kong
			( )	h.	將私人麻將館更有效率地規範化													1					2					3												( )	h.	More effectively regulate gambling at private mah-jong parlous/shops
			( )	i.	容許以賒借形式進行賭博 (例如：用信用卡投注)													1					2					3												( )	i.	Allow credit in gambling
			( )	j.	將合法賭博年齡由18歲提升至21歲													1					2					3												( )	h.	Increase the minimum legal age for gambling from 18 to 21 years
[問 A9a 答任何 code 1 嘅人]									[繼續被訪者自己回答]																												[ASK A9a= ANY CODE 1]									[PROG: ONLY SHOW ATTRIBUTES CODE 1 IN A9a]
A9b			如果下列與賭博相關的活動於香港普及，你每個月的賭博總支出會增加多少？																																		A9b			By how much would you increase how much you bet in total each month if each of these became more widely
			請於每項填寫大約金額。
			[PROG: ONLY SHOW ATTRIBUTES CODE 1 IN A9a]																																					available in Hong Kong
				a.	放寬對落敗注項回扣的限制																	港幣$__________																			a.	Loosen the criteria of rebate on losing bet
				b.	可以經香港賽馬會投注各種體育項目 (如: 籃球，拳擊等)																	港幣$__________																			b.	Allow betting at HKJC betting outlets on various sports events (e.g. basketball, boxing etc.) ( e.g. basketball)
				c.	引入不同的途徑為你的香港賽馬會投注戶口增值 (如：經7-11 / Circle K)																	港幣$__________																			c.	Introduce alternative methods to add value to HKJC betting accounts (e.g. at 7-11/ Circle K)
				d.	開放對香港足球聯賽的賭博活動																	港幣$__________																			d.	Offer betting products on HK football league matches
				e.	增加現有足球賭博的投注玩法																	港幣$__________																			e.	Allow more bet options on currently offered football leagues
				f.	將海外賭博網站合法化																	港幣$__________																			f.	Legalize internet gambling on overseas websites
				g.	於香港興建一座合法賭場																	港幣$__________																			g.	Build a legal casino in Hong Kong
				h.	將私人麻將館更有效率地規範化																	港幣$__________																			h.	More effectively regulate gambling at private mah-jong parlous/shops
				i.	容許以賒借形式進行賭博 (例如：用信用卡投注)																	港幣$__________																			i.	Allow credit in gambling
				j.	將合法賭博年齡由18歲提升至21歲																	港幣$__________																			h.	Increase the minimum legal age for gambling from 18 to 21 years
[問 A9a 答任何 code 2 嘅人]									[繼續被訪者自己回答]																												[ASK A9a= ANY CODE 2]									[PROG: ONLY SHOW ATTRIBUTES CODE 2 IN A9a]
A9c			如果下列與賭博相關的活動於香港普及，你每個月的賭博總支出會減少多少？																																		A9c			By how much wold you reduce how much you bet in total each month if each of these became more widely
			請於每項填寫大約金額。
			[PROG: ONLY SHOW ATTRIBUTES CODE 2 IN A9a]																																					available in Hong Kong:
				a.	放寬對落敗注項回扣的限制																	港幣$__________																			a.	Loosen the criteria of rebate on losing bet
				b.	可以經香港賽馬會投注各種體育項目 (如: 籃球，拳擊等)																	港幣$__________																			b.	Allow betting at HKJC betting outlets on various sports events (e.g. basketball, boxing etc.) ( e.g. basketball)
				c.	引入不同的途徑為你的香港賽馬會投注戶口增值 (如：經7-11 / Circle K)																	港幣$__________																			c.	Introduce alternative methods to add value to HKJC betting accounts (e.g. at 7-11/ Circle K)
				d.	開放對香港足球聯賽的賭博活動																	港幣$__________																			d.	Offer betting products on HK football league matches
				e.	增加現有足球賭博的投注玩法																	港幣$__________																			e.	Allow more bet options on currently offered football leagues
				f.	將海外賭博網站合法化																	港幣$__________																			f.	Legalize internet gambling on overseas websites
				g.	於香港興建一座合法賭場																	港幣$__________																			g.	Build a legal casino in Hong Kong
				h.	將私人麻將館更有效率地規範化																	港幣$__________																			h.	More effectively regulate gambling at private mah-jong parlous/shops
				i.	容許以賒借形式進行賭博 (例如：用信用卡投注)																	港幣$__________																			i.	Allow credit in gambling
				j.	將合法賭博年齡由18歲提升至21歲																	港幣$__________																			h.	Increase the minimum legal age for gambling from 18 to 21 years
[問所有人]				[繼續被訪者自己回答]																																	[ASK ALL]				[SELF ADMNISTER]
A10a			請問你第一次參與賭博的年齡是？																																		A10a			At what age did you start gambling?
			請選擇一個答案。
			[PROG: DISPLAY S3 ANSWER]																																					[PROG: DISPLAY S3 ANSWER]
			[LOGIC: A10a < S3]																																					LOGIC: A7 < S3
			[LOGIC: ACTUAL AGE CANNOT BE 99]
						記錄實際年齡:											歲		或		拒絕回答				99																		Record actual age:
			[訪問員注意：如果被訪者拒絕回答實際年齡，請讀出年齡層以供選擇]																																					[Interviewer note: read out age range if respondent refused to tell actual age]
						5歲或以下													1																								Below 5
						6-8歲													2																								6-8
						9-11歲													3																								9-11
						12-14歲													4																								12-14
						15-17歲													5																								15-17
						18 -20歲													6																								18 -20
						21-29歲													7																								21-29
						30-39歲													8																								30-39
						40-49歲													9																								40-49
						50-54歲													10																								50-54
						55歲或以上													11																								55 or above
						拒絕回答			(不提示)										99																								Refused			(Do not prompt)
[問於A10a答少於21歲嘅人]									[繼續被訪者自己回答]																												ASK IF A7 IS LESS THAN 21 YEARS									[SELF ADMNISTER]
A10b			如果合法賭博年齡更改為21歲，你的初次賭博年齡會否推遲？																																		A10b			Would you have started gambling any later if the minimum legal age of gambling had been 21 years?
(單選)			請選擇一個答案。
						會				1																																	yes				1
						唔會				2																																	no				2
Social implications																																					Social implications
[問所有人]				[繼續被訪者自己回答]																																	[ASK ALL]				[SELF ADMNISTER]
A11			下列是一些關於賭博的句子。請選出最能描述你的句子。 請為每句句子選出一個答案。																																		A11			Below are some statements related to gambling. please select the answer that best describes you for each of the statement.
(單選)
			在過去12個月內，你有沒有……？																																					Think of the past 12 months, have you…..?
																																					(SC for each)
														沒有				有時				大部份時間				經常
	a.	下注金額大過你能夠負擔的金額												0				1				2				3												a.	Bet more than you could really afford to lose
	b.	越賭越大，以獲得同等程度的刺激感												0				1				2				3												b.	Needed to gamble with larger amounts of money to get the same feeling of excitement
	c.	賭輸錢後，會繼續賭搏，希望贏回輸掉的金錢												0				1				2				3												c.	When you gambled, you go back another day to try to win back the money you lost
	d.	為賭博去借錢或變賣東西												0				1				2				3												d.	Borrowed money or sold anything to get money to gamble
	e.	覺得自己可能有賭博問題												0				1				2				3												e.	Felt that you might have a problem with gambling
	f.	因賭博引致的健康問題，包括壓力或焦慮												0				1				2				3												f.	Gambling caused you any health problems, including stress or anxiety
	g.	曾經有人批評或告訴你有賭博問題， 不管你是否認同												0				1				2				3												g.	People criticized your betting or told you that you had a gambling problem, regardless of whether or not you thought it was true
	h.	任何由賭博帶來的個人或家庭財政困難												0				1				2				3												h.	Gambling caused any financial problems for you or your household
	i.	你對自已的賭博行為或因賭博而引起的事情感到內疚												0				1				2				3												i.	Felt guilty about the way you gamble or what happens when you gamble
[INTERNAL REFERENCE]																																					[INTERNAL REFERENCE]
	PGSI score																																					PGSI score
		Score 0 = Non-problem gambling																																					Score 0 = Non-problem gambling
		Score of 1 or 2 = Low level of problems with few or no identified negative consequences.																																					Score of 1 or 2 = Low level of problems with few or no identified negative consequences.
		Score of 3 to 7 = Moderate level of problems leading to some negative consequences.																																					Score of 3 to 7 = Moderate level of problems leading to some negative consequences.
		Score of 8 or more = Problem gambling with negative consequences and a possible loss of control.																																					Score of 8 or more = Problem gambling with negative consequences and a possible loss of control.
[問所有人]					[繼續被訪者自己回答]																																[ASK ALL]			[SELF ADMNISTER]
A12			在過去12個月內，你有沒有因為賭博而導致以下的事件呢？																																		A12		Have you experienced any of the following within the past 12 months as a consequence of your gambling?
(複選)			請選擇所有合適的答案。
			[PROG: RANDOMISE ORDER]																																				[PROG: RANDOMISE ORDER]
						a.	向非法放債人借錢															1																						Borrowing from unofficial money lenders
						b.	失去了工作或學習的時間															2																						Loss of time from work or study
						c.	失去了工作															3																						Loss of employment
						d.	抑鬱情緒或症狀															4																						Depression
						e.	影響人際關係或離婚等															5																						Breakdown of relationship or divorce
						f.	伴侶或子女患上情緒困擾															6																						Emotional distress of partners or children
						g.	欠債															7																						Going into debt
						h.	破產															8																						Bankruptcy
						i.	用非法渠道獲取金錢，以便繼續賭博															9																						Obtaining money illegally in order to gamble
						j.	被迫幫手「收數」															10																						Been asked to obtain money from others
						k.	被人暴力對待															11																						Been a victim of violence
						l.	以上皆無															98																						None of the above
[問有抑鬱症嘅人 (A12 = code 4)]											[繼續被訪者自己回答]																										ASK IF SUFFER FROM DEPRESSION										A12		=
A13			你有沒有因為由賭博而引起的抑鬱情緒或症狀導致下列事件呢？																																		A13		Have you suffered from any of the following due to depression as a consequence of your gambling?
(複選)			請選擇所有合適的答案。
			[PROG:RANDOMISE ORDER. MULTI CODE]																																				RANDOMISE ORDER. MULTI CODE
			a.	沒有上班 (擴工) / 請病假																		1																			missed days off work/sick leave
			b.	失眠																		2																			lack of sleep
			c.	失去食慾 (無胃口)																		3																			lack of appetite
			d.	有自殺念頭																		4																			suicidal thoughts
			e.	服用處方藥物																		5																			prescribed medication
			f.	服用非處方藥物																		6																			taken non-prescribed medication
			g.	比平時飲更多酒																		7																			drank more alcohol
			h.	以上皆無																		98																			none of the above
[問曾經向非法放債人借錢或曾經欠債嘅人 (A12 = code 1 or 7)]																				[繼續被訪者自己回答]																	ASK IF BORROWED FROM UNOFFICIAL SOURCES GONE INTO DEBT
A14			請問你在清還賭債的過程中，有沒有遇到任何困難呢？																																		A14		Have you had any difficulty in paying back the debts that you took out as a consequence of gambling?
(單選)			請選擇一個答案。
				有		1																																			yes		1
				沒有		2																																			no		2
[問有還債困難嘅人 (A14 = code 1)]												[SELF ADMNISTER]																									ASK IF HAVE HAD DIFFICULTY IN PAYING DEBTS
A15			你有沒有因為借錢賭博而導致下列事件的發生呢？																																		A15		Have you done any of the following because you have borrowed money as a consequence of gambling?
(複選)			請選擇所有合適的答案。
			a.	被沒收財產																			1																		had your possessions confiscated
			b.	個人或家人的安全受到威脅																			2																		suffered threats to your own or your family's security
			c.	被迫進行另類的工作來還債																			3																		forced to take up special employment to pay off your debts
			d.	被任何執法或司法機關調查																			4																		been investigated by legal authorities
			e.	用非法渠道獲取的金錢償還債務																			5																		obtained money illegally to pay off debts
			f.	被迫幫手「收數」																			6																		been asked to obtain money from others
			g.	以上皆無																			98																		none of the above
送出後顯示:																																					DISPLAY AFTER SUBMIT:
多謝你回答以上問題。請將平版電腦交回訪問者。																																					Thank you for answering those questions. Please hand the tablet back to the interviewer.
[truncated: 2 more columns]

## Sheet: Demo
Section Z: Demographic
[讀出]																																		[Interviewer read out]
最後， 我想問您一啲個人資料以作分析用途。																																		Lastly, we have a few questions for statistical purpose.
[問所有人]					[訪問員：展示螢幕]																													[Ask all]			[Showcard]
Z1		請問你最高嘅教育程度係... ...?																																Z1		What is the highest level of education you have attained?
(單選)																																		(SC)
						冇受過正式教育																	1																	No formal education
						小學或以下																	2																	Primary school or below
						初中 (中一至中三)																	3																	Junior high school (Form 1 - Form 3)
						高中 - 舊學制嘅中四至中五 - 新學制嘅中四至中六																	4																	Senior high school - Form 4 - Form 5 under old academic structure/ - Form 4 - Form 6 under new academic structure
						預科 - 舊學制嘅中六至中七																	5																	Matriculated (Form 6 - Form 7) - old academic structure
						大專、大學或以上																	6																	University/ Post secondary or above
						拒絕回答				(不提示)													99																	Refused				(DO NOT PROMPT)
[問所有人]					[訪問員：展示螢幕]																													[Ask all]			[Showcard]
Z2		請問你嘅婚姻狀況係....？																																Z2		What is your marital status at present?
(單選)		[DP: Please display S3 answer]																																(SC)		[Logic check: Please check answers in S3]
																																				[DP: Please display S3 answer]
						未婚																	1																	Single
						已婚冇仔女																	2																	Married without children
						已婚有仔女																	3																	Married with children
						離婚/ 喪偶																	4																	Divorced/ Widowed
						拒絕回答				(不提示)													99																	Refused				(DO NOT PROMPT)
[問所有人]																																		[Ask all]
Z3		計埋你本人，你屋企總共有幾多位家庭成員住喺呢度呢？																																Z3		Could you tell me how many people currently live in your household , including yourself?
(單選)		我指嘅係一星期至少有五晚喺呢度住嘅，唔計家務助理。																																(SC)		Please only include those who live in your household at least 5 days a week and please exclude the domestic helpers.
																																				[Logic check：Please check answers in Z2]
		[DP: Please display Z2 answer]																																		[DP: Please display Z2 answer]
						1 (自己一個住)																	1																	One (I live alone)
						2																	2																	Two
						3																	3																	Three
						4																	4																	Four
						5																	5																	Five
						6																	6																	Six
						7 或以上																	7																	Seven or above
						拒絕回答				(不提示)													99																	Refused				(DO NOT PROMPT)
[問所有人]																																		[Ask all]
Z4			請問你嘅職業同職位係乜嘢呢？																															Z4			What is your occupation?
(單選)																																		(SC)
						有工作																																		Working
							職業：______________________												職位： ______________________																						Occupation: ______________________
						冇工作											FOR CODING																							Non-working
							家庭主婦								8			有工作																							Housewife								8
							退休								9				專業人仕									1													Retired								9
							學生								10				行政人員/ 經理									2													Student								10
							失業								11				老闆/ 僱主									3													Unemployed								11
																			技術白領人仕									4
						拒絕回答				(不提示)					99				非技術白領人仕									5												Refused			(DO NOT PROMPT)						99
																			技術藍領人仕									6
																			非技術藍領人仕									7
[問所有人]					[訪問員：展示螢幕]																													[Ask all]			[Showcard]
Z5			請問以下邊一項最適合用嚟形容你個人每月平均嘅總收入呢？																															Z5			Which of the below range best describes your average monthly personal income?
(單選)			請包括所有收入，包括投資、收租或兼職所得嘅收入。																															(SC)			Please include all the earnings, including investments, rent receiving or salary from part-time job.
[問所有人]					[訪問員：展示螢幕]																													[Ask all]			[Showcard]
Z6			請問以下邊一項最適合用嚟形容你屋企每月平均嘅總收入呢？																															Z6			Which of the below range best describes your average monthly household income?
(單選)			請包括所有收入，包括投資、收租或兼職所得嘅收入。																															(SC)			Please include all the earnings, including investments, rent receiving or salary from part-time job.
																		Z5 個人					Z6 家庭
						冇收入												1					x																	No income
						港幣 $4,000 以下												2					2																	Below HKD 4,000
						港幣 $4,000-5,999												3					3																	HKD 4,000-5,999
						港幣 $6,000–7,999												4					4																	HKD 6,000–7,999
						港幣 $8,000–9,999												5					5																	HKD 8,000–9,999
						港幣 $10,000-14,999												6					6																	HKD 10,000-14,999
						港幣 $15,000-19,999												7					7																	HKD 15,000-19,999
						港幣 $20,000-24,999												8					8																	HKD 20,000-24,999
						港幣 $25,000-29,999												9					9																	HKD 25,000-29,999
						港幣 $30,000-34,999												10					10																	HKD 30,000-34,999
						港幣 $35,000-39,999												11					11																	HKD 35,000-39,999
						港幣 $40,000-44,999												12					12																	HKD 40,000-44,999
						港幣 $45,000-49,999												13					13																	HKD 45,000-49,999
						港幣 $50,000-59,999												14					14																	HKD 50,000-59,999
						港幣 $60,000–79,999												15					15																	HKD 60,000–79,999
						港幣 $80,000–99,999												16					16																	HKD 80,000–99,999
						港幣 $100,000 或以上												17					17																	HKD 100,000 or above
						拒絕回答				(不提示)								99					99																	Refused				(DO NOT PROMPT)
問卷完，多謝被訪者。
